# Supplementary material for: Genome-Wide Identification and Characterization of the UBP Gene Family in Moso Bamboo (Phyllostachys edulis)
Source: Int J Mol Sci. 2019 Sep 3;20(17):4309. doi: 10.3390/ijms20174309 (PMC6747111; doi:10.3390/ijms20174309)
Supplement: Supplementary file 1 [file ijms-20-04309-s001.zip]

Archive with 6 entries (5 files):
- Supplementary/Figure S1-The prediction of transmembrane (TM) regions of PeUBP proteins.png
- Supplementary/Table S1-Detailed information about UBP genes in  Arabidopsis thaliana, Oryza sativa and Brachypodium distachyon..docx
- Supplementary/Table S2-The MEME motif sequences and lengths of PeUBP gene family proteins in moso bamboo.doc
- Supplementary/Table S3-The microarray data of 48 PeUBP genes in moso bamboo..docx
- Supplementary/Table S4-The primers of qRT-PCR of 48 PeUBP genes..docx
- Supplementary/
